# Supplementary material for: Population Density and Spatial–Temporal Activity Pattern of the Tibetan Wolf in Dulan, Qinghai, China
Source: Biology (Basel). 2025 Sep 16;14(9):1273. doi: 10.3390/biology14091273 (PMC12467655; doi:10.3390/biology14091273)
Supplement: Supplementary file 1 [file biology-14-01273-s001.zip]

Archive with 1 entries (1 files):
- biology-3757042-supplementary.xlsx
