# Supplementary material for: Population Density and Spatial–Temporal Activity Pattern of the Tibetan Wolf in Dulan, Qinghai, China
Source: Biology (Basel). 2025 Sep 16;14(9):1273. doi: 10.3390/biology14091273 (PMC12467655; doi:10.3390/biology14091273)
Supplement: Supplementary file 1 [file biology-14-01273-s001.zip › biology-3757042-supplementary.xlsx]

## Sheet: Sheet2
Table S1. Infrared Camera Deployment Sites in Dulan, Qinghai.
Camera ID	Longitude (°E)	Latitude	Elevation (m)	Aspect	Slope	Slope Position	Habitat Type	Microhabitat	Type of Anthropogenic Disturbance
DL01	98°24′13.44″	35°31′57.87″	4131	north	42.0311	Lower slope	Alpine meadow	Bare rock	Gazing
DL02	98°24′07.45″	35°32′17.73″	4082	northwest	12.6467	Middle slope	Alpine meadow	Grassland	Gazing
DL03	98°24′13.02″	35°31′50.70″	3982	north	13.7712	Lower slope	Alpine meadow	Grassland	Gazing
DL04	98°24′16.05″	35°31′19.65″	4166	northwest	5.55072	Middle slope	Alpine meadow	Grassland	Gazing
DL05	98°23′11.41″	35°31′12.15″	4123	north	53.5549	Elevated terrace / High platform	Alpine meadow	Grassland	none
DL06	98°22′50.37″	35°31′29.56″	4141	north	33.0325	Middle slope	Alpine meadow	Grassland	none
DL07	98°23′02.68″	35°31′07.55″	4193	northeast	20.5165	Elevated terrace / High platform	Alpine meadow	Bare rock	none
DL08	98°23′14.77″	35°31′00.92″	4203	northwest	20.9916	Footslope / Toe slope	Alpine meadow	Riverbank	Gazing
DL09	98°23′25.93″	35°30′50.71″	4215	east	20.8577	Footslope / Toe slope	Alpine meadow	Shrubland	Gazing
DL10	98°26′23.18″	35°32′31.10″	4087	west	8.32714	Spur	Alpine meadow	Bare rock	Gazing
DL11	98°26′26.47″	35°32′39.36″	3969	northwest	31.5764	Middle slope	Alpine meadow	Bare rock	Gazing
DL12	98°26′11.79″	35°32′48.48″	4332	southwest	8.29381	Elevated terrace / High platform	Alpine meadow	Grassland	Gazing
DL13	98°26′09.67″	35°32′45.83″	4386	southwest	25.5743	Footslope / Toe slope	Alpine meadow	Grassland	Gazing
DL14	98°27′37.48″	35°33′08.00″	4124	north	22.7656	Footslope / Toe slope	Alpine meadow	Grassland	Gazing
DL15	98°27′35.23″	35°33′13.74″	4144	north	38.1293	Mountain pass / Saddle	Alpine meadow	Grassland	Gazing
DL16	98°27′23.20″	35°33′18.19″	4148	northwest	41.5517	Elevated terrace / High platform	Alpine meadow	Grassland	Gazing
DL17	98°27′11.67″	35°33′22.04″	4134	northeast	22.6848	Footslope / Toe slope	Alpine meadow	Bare rock	Gazing
DL18	98°26′58.38″	35°33′29.09″	4008	northwest	19.1169	Lower slope	Alpine meadow	Grassland	Gazing
DL19	98°27′19.42″	35°33′20.01″	4205	southwest	10.3573	Middle slope	Alpine meadow	Grassland	Gazing
DL20	98°25′55.23″	35°31′11.54″	4078	west	6.46663	Lower slope	Alpine meadow	Grassland	Gazing
DL21	98°30′43.46″	35°33′36.35″	4028	west	12.926	Mountain pass / Saddle	Alpine meadow	Shrubland	none
DL22	98°25′24.67″	35°31′00.27″	3980	east	9.25668	Footslope / Toe slope	Alpine meadow	Grassland	Gazing
DL23	98°30′58.99″	35°33′34.75″	4033	north	7.06204	Footslope / Toe slope	Alpine meadow	Shrubland	none
DL24	98°30′35.10″	35°33′40.72″	4256	southeast	20.7019	Lower slope	Alpine meadow	Grassland	none
DL25	98°30′21.33″	35°33′47.24″	4255	north	15.7997	Lower slope	Alpine meadow	Grassland	Gazing
DL26	98°30′18.35″	35°34′15.56″	4111	northeast	22.4809	Spur	Alpine meadow	Grassland	Gazing
DL27	98°30′04.65″	35°34′19.48″	4090	north	13.2627	Spur	Alpine meadow	Grassland	Gazing
DL28	98°26′56.91″	35°32′44.30″	4130	south	11.009	Mountain pass / Saddle	Alpine meadow	Shrubland	Gazing
DL29	98°27′09.92″	35°32′40.10″	3954	north	33.1738	Lower slope	Alpine meadow	Grassland	Gazing
DL30	98°27′22.09″	35°32′38.90″	4094	east	30.1863	Footslope / Toe slope	Alpine meadow	Grassland	Gazing
DL31	98°31′00.67″	35°34′33.10″	4040	west	27.0805	Lower slope	Alpine meadow	Grassland	Gazing
DL32	98°30′47.45″	35°34′29.11″	4085	northeast	13.4057	Lower slope	Alpine meadow	Grassland	Gazing
DL33	98°31′12.09″	35°34′01.91″	3957	north	16.3354	Middle slope	Alpine meadow	Shrubland	Gazing
DL34	98°30′59.55″	35°34′02.97″	3993	north	52.2046	Lower slope	Alpine meadow	Grassland	Gazing
DL35	98°30′50.50″	35°34′02.60″	4041	southeast	12.9424	Upper slope	Alpine meadow	Shrubland	none
DL36	98°30′30.91″	35°34′36.83″	4092	northwest	12.5236	Footslope / Toe slope	Alpine meadow	Grassland	none
DL37	98°27′43.10″	35°34′46.22″	4173	west	23.1676	Mountain pass / Saddle	Alpine meadow	Shrubland	Gazing
DL38	98°28′00.16″	35°34′40.77″	3913	east	24.6809	Spur	Alpine meadow	Grassland	Gazing
DL39	98°27′33.06″	35°34′57.67″	3970	north	20.0235	Lower slope	Alpine meadow	Shrubland	Gazing
DL40	98°28′14.11″	35°34′20.93″	4035	east	4.22269	Lower slope	Alpine meadow	Shrubland	Gazing
DL41	98°24′59.52″	35°30′46.72″	4068	southeast	16.8565	Mountain pass / Saddle	Alpine meadow	Bare rock	Gazing
DL42	98°24′45.04″	35°30′39.87″	4068	north	32.7778	Upper slope	Alpine meadow	Grassland	Gazing
DL43	98°30′40.23″	35°34′01.85″	4161	west	15.8776	Mountain pass / Saddle	Alpine meadow	Grassland	Gazing
DL44	98°30′30.13″	35°34′20.67″	4205	east	35.1458	Mountain pass / Saddle	Alpine meadow	Grassland	Gazing
DL45	98°29′06.22″	35°34′39.39″	4302	east	36.531	Mountain pass / Saddle	Alpine meadow	Grassland	Gazing
DL46	98°28′36.76″	35°34′33.88″	4229	north	20.3688	Mountain pass / Saddle	Alpine meadow	Grassland	Gazing
DL47	98°27′24.88″	35°34′58.33″	4179	southeast	29.1257	Lower slope	Alpine meadow	Shrubland	Gazing
DL48	98°27′42.25″	35°34′36.45″	4111	northwest	39.1641	Footslope / Toe slope	Alpine meadow	Shrubland	Gazing
DL49	98°28′05.82″	35°32′36.29″	4075	north	6.91817	Spur	Alpine meadow	Grassland	Gazing
DL50	98°28′10.15″	35°32′26.74″	4300	northwest	28.8911	Middle slope	Alpine meadow	Grassland	Gazing
DL51	98°24′20.68″	35°30′15.97″	4300	north	59.1774	Footslope / Toe slope	Alpine meadow	Grassland	Gazing
DL52	98°24′13.94″	35°30′23.09″	4281	west	29.0766	Footslope / Toe slope	Alpine meadow	Shrubland	Gazing
DL53	98°28′49.47″	35°33′36.95″	4206	northwest	26.5284	Footslope / Toe slope	Alpine meadow	Grassland	Gazing
DL54	98°28′31.46″	35°33′46.79″	4301	southeast	34.681	Lower slope	Alpine meadow	Grassland	Gazing
DL55	98°30′42.89″	35°32′58.15″	4321	northwest	41.9407	Lower slope	Alpine meadow	Shrubland	none
DL56	98°30′40.45″	35°32′59.74″	4389	northeast	9.06429	Footslope / Toe slope	Alpine meadow	Bare rock	none
DL57	98°30′37.69″	35°32′59.73″	4537	northeast	40.5173	Footslope / Toe slope	Alpine meadow	Bare rock	none
DL58	98°30′29.97″	35°33′02.35″	4468	southwest	14.2221	Middle slope	Alpine meadow	Grassland	none
DL59	98°30′23.92″	35°33′04.90″	4244	southwest	6.18293	Upper slope	Alpine meadow	Grassland	none
DL60	98°27′33.17″	35°34′46.83″	4294	west	38.2978	Mountain pass / Saddle	Alpine meadow	Grassland	Gazing
DL61	98°29′05.98″	35°34′38.06″	4388	west	27.7691	Mountain pass / Saddle	Alpine meadow	Grassland	Gazing
DL62	98°28′21.39″	35°34′23.39″	4327	southwest	16.8354	Footslope / Toe slope	Alpine meadow	Grassland	Gazing
XJ01	97°52′15.97″	35°40′36.70″	4040	north	8.24689	Lower slope	Alpine meadow	Grassland	Gazing
XJ02	97°52′02.64″	35°40′36.22″	4087	northeast	11.8185	Lower slope	Alpine meadow	Grassland	Gazing
XJ03	97°51′43.19″	35°40′28.55″	4160	northeast	9.03994	Middle slope	Alpine meadow	Grassland	Gazing
XJ04	97°51′26.80″	35°40′25.59″	4224	northeast	11.3147	Middle slope – spur	Alpine meadow	Grassland	Gazing
XJ05	97°51′03.44″	35°40′21.90″	4379	northeast	34.5129	Upper slope – ridge	Alpine meadow	Grassland	Gazing
XJ06	97°53′20.32″	35°40′05.44″	4225	northwest	20.2554	Upper slope – mountain pass	Alpine meadow	Grassland	Gazing
XJ07	97°53′22.47″	35°40′04.18″	4237	north	21.9656	Ridge – mountain pass	Alpine meadow	Bare rock	Gazing
XJ08	97°53′21.88″	35°39′56.94″	4319	east	30.465	Upper slope	Alpine meadow	Grassland	none
XJ09	97°53′05.91″	35°40′31.16″	4052	northwest	19.827	Middle slope – mountain pass	Alpine meadow	Grassland	Gazing
XJ10	97°52′46.02″	35°40′30.70″	3984	north	11.0973	Lower slope	Alpine meadow	Grassland	Gazing
XJ11	97°47′20.32″	35°41′51.91″	4185	northeast	11.9947	Footslope / Toe slope	Alpine meadow	Grassland	none
XJ12	97°46′39.93″	35°41′43.60″	4204	northwest	18.6482	Lower slope	Alpine meadow	Bare rock	none
XJ13	97°46′33.72″	35°41′43.00″	4196	east	5.52021	Footslope / Toe slope	Alpine meadow	Riverbank	none
XJ14	97°46′20.65″	35°41′53.40″	4188	northeast	6.13738	Footslope / Toe slope	Alpine meadow	Grassland	none
XJ15	97°49′43.73″	35°42′25.21″	4060	northeast	15.8192	Footslope / Toe slope	Alpine meadow	Grassland	none
XJ16	97°49′22.26″	35°42′39.88″	4130	northeast	29.0766	Lower slope	Alpine meadow	Shrubland	none
XJ17	97°49′21.11″	35°43′21.65″	4132	east	11.0434	Footslope / Toe slope	Alpine meadow	Shrubland	none
XJ18	97°49′16.78″	35°43′28.08″	4149	east	6.65443	Footslope / Toe slope	Alpine meadow	Riverbank	none
XJ19	97°49′12.34″	35°43′29.94″	4173	east	11.0826	Footslope / Toe slope	Alpine meadow	Bare rock	none
XJ20	97°49′04.95″	35°43′38.99″	4179	east	10.8901	Footslope / Toe slope	Alpine meadow	Riverbank	none
XJ21	98°0′41.93″	35°42′22.65″	4296	south	34.1243	Footslope / Toe slope	Alpine meadow	Bare rock	none
XJ22	98°0′29.41″	35°42′13.61″	4176	south	6.91817	Ridge	Alpine meadow	Bare rock	none
XJ23	98°0′27.16″	35°42′09.44″	4145	south	17.2507	Ridge	Alpine meadow	Grassland	Gazing
XJ25	98°0′13.37″	35°42′06.89″	4204	southeast	31.2777	Footslope / Toe slope	Alpine meadow	Bare rock	Gazing
XJ26	98°0′12.09″	35°42′08.94″	4241	southeast	20.9916	Footslope / Toe slope	Alpine meadow	Bare rock	Gazing
XJ27	98°0′08.99″	35°42′16.59″	4274	southwest	11.3862	Footslope / Toe slope	Alpine meadow	Bare rock	Gazing
XJ28	98°0′05.31″	35°42′24.25″	4316	southeast	17.7218	Lower slope	Alpine meadow	Bare rock	Gazing
XJ29	98°0′07.52″	35°42′21.43″	4287	south	8.76725	Lower slope	Alpine meadow	Bare rock	Gazing
XJ30	97°50′47.94″	35°38′41.46″	4324	east	16.9912	Middle slope – mountain pass	Alpine meadow	Bare rock	Gazing
XJ31	97°50′48.21″	35°38′39.38″	4331	east	15.6392	Footslope / Toe slope	Alpine meadow	Shrubland	Gazing
XJ32	97°50′41.85″	35°38′29.37″	4324	northeast	5.09562	Lower slope	Alpine meadow	Riverbank	Gazing
XJ33	97°51′06.85″	35°38′37.18″	4233	north	20.4041	Footslope / Toe slope	Alpine meadow	Bare rock	Gazing
XJ34	97°51′19.86″	35°39′01.84″	4223	east	28.3604	Middle slope – mountain pass	Alpine meadow	Bare rock	Gazing
XJ35	97°52′59.62″	35°39′28.51″	4274	southwest	22.5648	Footslope / Toe slope	Alpine meadow	Shrubland	Gazing
XJ36	97°53′01.15″	35°39′27.31″	4281	west	19.9849	Footslope / Toe slope	Alpine meadow	Shrubland	Gazing
XJ37	97°52′34.74″	35°41′16.63″	3984	southwest	29.8572	Footslope / Toe slope	Alpine meadow	Bare rock	none
XJ38	97°52′33.83″	35°41′18.36″	3986	southwest	25.796	Footslope / Toe slope	Alpine meadow	Bare rock	none
XJ39	97°56′36.04″	35°44′05.23″	4374	southwest	13.457	Lower slope – mountain pass	Alpine meadow	Grassland	Gazing
XJ40	97°56′35.73″	35°44′11.45″	4404	southwest	17.1804	Lower slope	Alpine meadow	Bare rock	Gazing
XJ41	97°56′34.27″	35°44′14.71″	4412	southwest	11.9947	Ridge – mountain pass	Alpine meadow	Bare rock	Gazing
XJ42	97°56′34.34″	35°44′14.66″	4412	southwest	11.9947	Ridge – mountain pass	Alpine meadow	Grassland	Gazing
XJ43	97°56′31.73″	35°44′17.59″	4435	southeast	17.8259	Footslope / Toe slope	Alpine meadow	Riverbank	Gazing
XJ44	97°56′35.02″	35°44′09.94″	4387	southwest	14.3504	Footslope / Toe slope	Alpine meadow	Bare rock	Gazing
XJ45	97°55′13.84″	35°43′19.50″	4177	southwest	16.7539	Footslope / Toe slope	Alpine meadow	Grassland	Gazing
XJ46	97°54′48.75″	35°43′23.74″	4255	east	14.1999	Footslope / Toe slope	Alpine meadow	Grassland	Gazing
XJ47	97°54′46.63″	35°43′25.74″	4265	east	12.0572	Lower slope	Alpine meadow	Grassland	Gazing
XJ48	97°54′48.72″	35°43′30.79″	4282	southeast	13.5158	Footslope / Toe slope	Alpine meadow	Riverbank	Gazing
XJ49	97°55′07.15″	35°40′25.09″	3907	northwest	16.6322	Lower slope	Alpine meadow	Bare rock	Gazing
XJ50	97°55′07.47″	35°40′24.59″	3907	northwest	16.6322	Upper slope – mountain pass	Alpine meadow	Bare rock	Gazing
XJ51	97°53′24.34″	35°41′03.21″	3966	south	15.5996	Spur – mountain pass	Alpine meadow	Grassland	Gazing
XJ52	97°53′24.60″	35°41′03.05″	3966	south	14.7101	Spur – mountain pass	Alpine meadow	Grassland	Gazing
XJ53	97°53′08.52″	35°41′12.39″	4004	south	18.2321	Lower slope – mountain pass	Alpine meadow	Bare rock	Gazing
XJ54	97°53′10.44″	35°41′18.31″	4068	southwest	29.8572	Footslope / Toe slope	Alpine meadow	Bare rock	Gazing
XJ55	97°53′12.60″	35°41′23.91″	4130	west	20.4065	Upper slope	Alpine meadow	Grassland	Gazing
XJ56	97°53′11.71″	35°41′19.30″	4098	west	37.8133	Upper slope – mountain pass	Alpine meadow	Shrubland	Gazing
XJ57	97°52′59.23″	35°41′08.82″	4040	south	7.72541	Upper slope – mountain pass	Alpine meadow	Shrubland	Gazing
XJ58	97°52′59.66″	35°41′08.52″	4036	southeast	13.3463	Upper slope – mountain pass	Alpine meadow	Shrubland	Gazing
XJ59	97°52′12.81″	35°42′26.36″	4224	southeast	12.0483	Footslope / Toe slope	Alpine meadow	Grassland	Gazing
XJ60	97°52′19.83″	35°42′33.37″	4279	south	17.1451	Middle slope – mountain pass	Alpine meadow	Grassland	Gazing
XJ61	97°52′21.01″	35°42′33.85″	4281	south	18.6614	Spur – mountain pass	Alpine meadow	Grassland	Gazing
XJ62	97°52′16.86″	35°42′31.81″	4254	southwest	18.926	Lower slope	Alpine meadow	Grassland	Gazing
XJ63	97°52′17.70″	35°42′22.12″	4174	southwest	16.6657	Lower slope	Alpine meadow	Grassland	Gazing
XJ64	97°52′07.81″	35°42′05.54″	4144	west	22.8019	Lower slope	Alpine meadow	Shrubland	Gazing
XJ65	97°51′51.35″	35°42′01.92″	4075	southeast	4.69197	Footslope / Toe slope	Alpine meadow	Shrubland	Gazing
XJ66	97°51′23.09″	35°41′58.23″	4026	south	25.4111	Footslope / Toe slope	Alpine meadow	Shrubland	Gazing
XJ67	97°51′19.16″	35°42′00.14″	4035	southwest	21.5529	Footslope / Toe slope	Alpine meadow	Grassland	Gazing
XJ68	97°52′08.89″	35°41′20.03″	4011	northeast	28.8011	Footslope / Toe slope	Alpine meadow	Grassland	Gazing
XJ69	97°56′40.76″	35°38′52.29″	3987	east	2.90182	Spur – mountain pass	Alpine meadow	Grassland	Gazing
XJ70	97°56′33.78″	35°38′45.59″	3998	east	7.86096	Lower slope – mountain pass	Alpine meadow	Grassland	Gazing
XJ71	97°56′22.26″	35°38′39.29″	4067	northeast	21.14	Spur – mountain pass	Alpine meadow	Grassland	Gazing
XJ7101	97°56′21.08″	35°38′39.49″	4075	northeast	17.7528	Spur – mountain pass	Alpine meadow	Grassland	Gazing
XJ72	97°56′20.08″	35°38′28.43″	4130	northeast	11.3719	Spur – mountain pass	Alpine meadow	Grassland	Gazing
XJ7201	97°56′19.50″	35°38′28.59″	4135	east	11.3481	Spur – mountain pass	Alpine meadow	Grassland	Gazing
XJ73	97°56′29.20″	35°38′36.60″	4046	northeast	16.6322	Ridge	Alpine meadow	Grassland	Gazing
XJ74	97°51′40.58″	35°41′35.81″	4006	north	10.5554	Footslope / Toe slope	Alpine meadow	Grassland	Gazing
XJ75	97°51′37.56″	35°41′35.39″	4011	north	9.69727	Footslope / Toe slope	Alpine meadow	Grassland	Gazing
XJ76	97°51′19.02″	35°41′34.08″	4053	northeast	14.7101	Lower slope	Alpine meadow	Grassland	Gazing
XJ77	97°51′15.90″	35°41′38.52″	4036	north	12.8142	Footslope / Toe slope	Alpine meadow	Bare rock	Gazing
XJ78	97°50′19.67″	35°41′45.18″	4093	north	18.8714	Footslope / Toe slope	Alpine meadow	Grassland	Gazing
XJ79	97°50′38.99″	35°42′14.17″	4051	southeast	18.2729	Lower slope	Alpine meadow	Grassland	none
XJ80	97°50′40.49″	35°42′19.43″	4066	southeast	8.40658	Lower slope	Alpine meadow	Bare rock	none
XJ81	97°50′44.68″	35°42′15.63″	4047	southwest	19.6625	Lower slope	Alpine meadow	Bare rock	none
XJ82	97°51′00.70″	35°42′34.27″	4098	south	0.954841	Footslope / Toe slope	Alpine meadow	Shrubland	none
XJ83	97°51′11.53″	35°43′00.39″	4241	northwest	24.3194	Middle slope	Alpine meadow	Grassland	none
XJ84	97°51′04.27″	35°43′01.13″	4207	southwest	5.73026	Middle slope	Alpine meadow	Grassland	none
XJ85	97°51′04.19″	35°42′38.86″	4130	southwest	17.6623	Lower slope	Alpine meadow	Grassland	none
XJ86	97°50′59.37″	35°42′22.65″	4092	southwest	9.04603	Footslope / Toe slope	Alpine meadow	Bare rock	none

## Sheet: Sheet1
Table S2. Independent Photographs of Wolves in Dulan, Qinghai.
DL05	2846	Wolf	3				44438	0.387083	-1℃	2
DL05	3226	Wolf	3				44450	0.329838	4℃	3
DL05	3295	Wolf	1				44451	0.900417	3℃	2
DL08	8116	Wolf	1				44449	0.932917	4℃	2
DL10	8494	Wolf	1				44395	0.478819	31℃	3
DL10	8521	Wolf	1				44397	0.535486	23℃	3
DL10	8539	Wolf	1				44401	0.545509	25℃	3
DL10	8614	Wolf	1				44409	0.193958	6℃	3
DL10	8719	Wolf	pack				44415	0.766759	7℃	9
DL10	8788	Wolf	1				44420	0.586458	14℃	3
DL10	9295	Wolf	1				44460	0.0438194	-1℃	3
DL11	11177	Wolf	1				44388	0.630069	11℃	2
DL11	11213	Wolf	1				44395	0.568241	22℃	2
DL11	11219	Wolf	1				44397	0.383542	9℃	3
DL11	11225	Wolf	1				44397	0.819745	15℃	1
DL11	11561	Wolf	1				44436	0.0520833	2℃	3
DL11	11669	Wolf	1				44454	0.530602	3℃	2
DL13	15044	Wolf	1				44387	0.663079	5℃	2
DL13	15227	Wolf	1				44396	0.931134	8℃	3
DL13	15233	Wolf	1				44397	0.544236	21℃	3
DL21	21022	Wolf	2				44430	0.714977	20℃	12
DL21	21238	Wolf	1				44441	0.801551	15℃	3
DL21	21505	Wolf					44446	0.756227	19℃	3
DL21	22177	Wolf	1				44462	0.229444	-1℃
DL21	22623	Wolf	1				2021/10/17	0.892928	5℃	2
DL21	22796	Wolf	1				44504	0.903866	-2℃	2
DL21	22806	Wolf	1				2021/11/15	0.900752	-15℃
DL21	22840	Wolf	1				2021/11/30	0.752836	-11℃	2
DL21	22844	Wolf	1				44535	0.826678	-3℃	2
DL23	25211	Wolf	1				44429	0.817245	4	1
DL23	25528	Wolf	1				44435	0.754699	18	3
DL23	25762	Wolf	1				44446	0.330741	-6	1
DL23	28629	Wolf	1				2021/10/15	0.441829	4	2
DL23	29001	Wolf	1				2021/10/18	0.856944	4	1
DL23	29226	Wolf	2				2021/10/25	0.151204	-7	4
DL24	30093	Wolf	1				44417	0.840787	4℃	1
DL24	30636	Wolf	1				44431	0.383819	9℃	2
DL24	31197	Wolf	2				44435	0.396273	12℃	2
DL25	35306	Wolf	1				44458	0.46088	21℃	1
DL25	35951	Wolf	1				44469	0.833796	5℃	2
DL26	38908	Wolf	7				44403	0.251551	6℃	3
DL26	38962	Wolf	2				44419	0.847523	7℃	6
DL26	39019	Wolf	1				44427	0.74956	29℃	2
DL26	39040	Wolf	5				44430	0.92669	6℃	3
DL26	39097	Wolf	6				44447	0.218079	-5℃	6
DL26	39223	Wolf	1				2021/11/18	0.143333	-13℃	3
DL26	39484	Wolf	1				2021/11/25	0.248542	22℃	3
DL26	39514	Wolf	1				2021/12/14	0.431736	-17℃	3
DL26	39610	Wolf	1				44568	0.747801	-6℃	3
DL26	39826	Wolf	1				44586	0.738681	-10℃	3
DL26	40725	Wolf	2				44604	0.783611	-13℃	3
DL26	40800	Wolf	3				44607	0.767708	0℃	6
DL26	41454	Wolf	1				44635	0.166667	-7℃	3
DL26	41529	Wolf	2				44638	0.786574	8℃
DL26	41538	Wolf	1				44640	0.213727	-8℃	3
DL26	41655	Wolf	1				44654	0.870208	-4℃	3
DL26	42174	Wolf	1				44671	0.632361	24℃	3
DL26	42231	Wolf	1				44673	0.476319	24℃	3
DL27	43938	Wolf	1				44659	0.345972	4℃	2
DL27	44253	Wolf	1				44694	0.480556	20℃	2
DL31	44667	Wolf	1				44419	0.420926	6℃	33
DL31	44741	Wolf	4				44430	0.937361	6℃	6
DL31	44765	Wolf	1				44433	0.464329	20℃	3
DL31	44936	Wolf	4				44455	0.528472	27℃	3
DL31	44987	Wolf	3				44470	0.974421	-2℃	6
DL31	45002	Wolf	2				44475	0.377361	-5℃	5
DL31	45056	Wolf	1				2021/10/31	0.173542	-13℃	3
DL31	45065	Wolf	1				44504	0.189028	-14℃	2
DL31	45077	Wolf	1				44505	0.875741	-2℃	2
DL32	45615	Wolf	6				44403	0.241157	6℃	9
DL32	45857	Wolf	1				44419	0.837963	9℃	1
DL32	45860	Wolf	1				44419	0.911296	5℃	2
DL32	45896	Wolf	1				44425	0.521921	11℃	2
DL33	46157	Wolf	1				44428	0.679699	27℃	2
DL33	46340	Wolf	1				44450	0.791273	12℃	3
DL34	47114	Wolf	1				43666	0.824537	18℃	30
DL34	47213	Wolf	1				43668	0.693449	31℃	6
DL35	51565	Wolf	1				44445	18:28:56	6℃	3
DL35	51871	Wolf	1				44466	0.465185	10℃	2
DL35	51877	Wolf	1				44467	0.908102	0℃	1
DL35	51907	Wolf	1				44473	0.445579	11℃	3
DL35	52177	Wolf	1				44488	0.43581	3℃	3
DL35	52657	Wolf	1				44522	0.0243287	-22℃	2
DL35	53629	Wolf	2				44547	0.434907	-21℃	3
DL36	54947	Wolf	2				44397	0.265463	4℃	7
DL36	54962	Wolf	1				44397	0.882037	16℃	5
DL36	54989	Wolf	1				44398	0.937477	24℃	3
DL36	55052	Wolf	1				44403	0.24544	12℃	2
DL36	56791	Wolf	1				44459	0.69044	18℃	6
DL36	56842	Wolf	1				44459	0.830856	4℃	3
DL36	57013	Wolf	1				44461	0.794306	10℃	3
DL37	58939	Wolf	1				44398	0.932014	12℃	3
DL37	59029	Wolf	1				44402	0.0432407	9℃	6
DL37	59050	Wolf	5				44404	0.687708	12℃	12
DL37	59137	Wolf	3				44406	0.919005	8℃	6
DL37	59222	Wolf	5				44408	0.908426	10℃	6
DL37	59279	Wolf	1				44409	21:17:42	11℃	2
DL37	59322	Wolf	5				44413	3:50:52	3℃	3
DL37	59508	Wolf	6				44418	0.274491	4℃	36
DL37	59676	Wolf	1				44421	0.947338	6℃	6
DL37	59817	Wolf	1				44426	0.559491	18℃	3
DL37	59859	Wolf	2				44427	0.817431	18℃	8
DL37	59871	Wolf	4				44428	0.13419	3℃	6
DL37	59883	Wolf	6				44428	0.919792	12℃	6
DL37	59916	Wolf	1				44432	0.0609954	3℃	2
DL37	59973	Wolf	3				44434	0.035787	-2℃	15
DL38	60120	Wolf	5				44392	0.688773	23℃	3
DL38	60390	Wolf	1				44404	0.77625	17℃	4
DL38	60704	Wolf	1				44421	0.41581	21℃	1
DL38	60884	Wolf	1				44429	0.86294	4℃	3
DL39	62767	Wolf	2				44425	0.457269	8℃	4
DL39	62839	Wolf	1				44429	0.720324	5℃	2
DL40	63237	Wolf	1				44412	0.810602	15℃	2
DL40	63522	Wolf	1				44422	0.848889	12℃	3
DL40	63935	Wolf	1				44435	0.594699	15℃	2
DL40	64587	Wolf	1				44460	0.800185	9℃	2
DL41	65031	Wolf	1				44396	0.494954	27℃	3
DL41	66405	Wolf	1				44477	0.426019	3℃	3
DL41	66444	Wolf	2				2021/10/10	0.0914815	-5℃	5
DL41	66648	Wolf	1				2021/12/18	0.917269	-18℃	2
DL41	66654	Wolf	1				2021/12/19	0.480926	-16℃	6
DL41	66663	Wolf	1				2021/12/19	0.533542	-13℃	3
DL41	66672	Wolf	1				2021/12/22	0.356968	-18℃	4
DL41	66906	Wolf	1				44611	0.673657	-11℃	3
DL42	68652	Wolf	1				44396	0.912894	8℃	3
DL43	69593	Wolf	1				44419	0.573333	19℃	2
DL43	69713	Wolf	2				44422	0.75375	26℃	6
DL43	69719	Wolf	1				44423	0.340023	7℃	2
DL43	69836	Wolf	1				44432	0.821227	9℃	1
DL43	69866	Wolf	1				44436	0.481782	19℃	3
DL43	70001	Wolf	1				44446	0.87463	4℃	3
DL43	70121	Wolf	4				44454	0.285069	-2℃	4
DL43	70700	Wolf					44466	0.778866	4℃	3
DL43	70715	Wolf	2				44469	0.816389	7℃	3
DL43	70718	Wolf	1				44469	0.873588	3℃	3
DL43	70736	Wolf	1				44471	0.355347	7℃	2
DL43	70739	Wolf	1				44474	0.0572685	-1℃	3
DL43	70967	Wolf	1				44489	0.366111	-3℃	6
DL43	70979	Wolf	1				44492	0.548102	12℃	3
DL43	70991	Wolf	1				2021/10/25	0.354167	-6℃	1
DL43	71015	Wolf	1				44505	0.0571296	-6℃	3
DL43	71444	Wolf	1				44534	0.983704	-14℃	3
DL43	71447	Wolf	1				44535	0.901551	-8℃	3
DL43	71661	Wolf	4				44703	0.360625	16℃	12
DL43	72060	Wolf	1				44707	0.368125	4℃	1
DL43	72063	Wolf	pack				44709	0.384954	15℃	6
DL44	73128	Wolf	1				44414	20:51:02	7℃	5
DL44	73170	Wolf	5				44419	0.844375	7℃	12
DL44	73251	Wolf	1				44424	0.378634	21℃	3
DL44	73410	Wolf	1				44430	0.515556	20℃	3
DL44	73419	Wolf	2	4			44430	0.930069	6℃	6
DL44	73575	Wolf	3				44437	0.190394	-1℃	4
DL44	73761	Wolf	1				44445	12:29:40	15℃	3
DL44	73797	Wolf	4				44445	21:59:12	-1℃	7
DL44	73821	Wolf	4				44447	5:11:22	-5℃	9
DL44	73872	Wolf	1				44451	0.884606	5℃	2
DL44	73875	Wolf	2				44454	0.599421	13℃	4
DL44	73893	Wolf	3				44458	0.973333	-4℃	9
DL44	73902	Wolf	7				44459	0.361227	3℃	12
DL44	73914	Wolf	1				44459	0.704977	29℃	3
DL44	73920	Wolf	1				44460	0.347546	-2℃	3
DL44	73923	Wolf	3				44466	0.400324	6℃	12
DL44	73938	Wolf	7				44473	0.532338	13℃	12
DL44	73953	Wolf	3				44478	0.995602	-3℃	3
DL44	73983	Wolf	3				44489	0.815162	-3℃	6
DL44	74001	Wolf	4				44497	0.661366	11℃	7
DL44	74067	Wolf	1				44518	0.146019	-12℃	2
DL44	74082	Wolf	1				44521	0.821852	-16℃	2
DL44	74085	Wolf	1				44524	0.706644	13℃	2
DL44	74088	Wolf	1				44524	0.716644	13℃	2
DL44	74094	Wolf	1				44528	0.0236806	-18℃	2
DL44	74097	Wolf	4				44529	0.655324	9℃	6
DL44	74103	Wolf	1				44530	0.925324	-14℃	2
DL44	74106	Wolf	3				44531	0.74662	-10℃	3
DL44	74118	Wolf	1				44535	0.0617824	-16℃	3
DL44	74121	Wolf	1				44536	0.564051	9℃	4
DL44	74127	Wolf	1				44536	0.613519	13℃	2
DL44	74154	Wolf	1				44544	0.433079	-16℃	1
DL44	74157	Wolf	1				44545	0.173148	-17℃	2
DL44	74160	Wolf	1				44545	0.757407	-12℃	1
DL44	74163	Wolf	1				44545	0.779792	-14℃	2
DL44	74172	Wolf	1				44550	0.880486	-23℃	2
DL44	74226	Wolf	1				44555	0.551852	1℃	2
DL44	74238	Wolf	1				44559	0.763588	-10℃	3
DL44	74241	Wolf	1				44561	0.209213	-24℃	2
DL44	74244	Wolf	3				2022/1/4 1	0.375301	-13℃	6
DL44	74262	Wolf	1				44571	0.737523	14℃	3
DL44	74283	Wolf	1				44573	0.0870602	-20℃	2
DL44	74286	Wolf	1				44573	0.818958	-22℃	3
DL44	74289	Wolf	1				44574	0.0172917	-15℃	3
DL44	74292	Wolf	1				44576	0.872708	-19℃	3
DL44	74424	Wolf	1				44588	0.789977	-17℃	2
DL44	74589	Wolf	3				44594	19:10:04	-14℃	9
DL44	74601	Wolf	1				44594	21:10:54	-16℃	2
DL44	74604	Wolf	1				44595	13:55:12	1℃	1
DL44	74634	Wolf	1				44596	19:07:26	-7℃	2
DL44	74637	Wolf	7				44596	20:31:20	-9℃	9
DL44	74733	Wolf	1				44601	11:09:46	-2℃	4
DL44	74739	Wolf	1				44602	0.139097	-13℃	2
DL44	74760	Wolf	1				44604	0.78338	-14℃	2
DL44	74766	Wolf	3				44607	0.782222	-6℃	5
DL44	74928	Wolf	1				44610	0.523009	-1℃	2
DL44	74931	Wolf	1				44611	0.133657	-25℃
DL44	74934	Wolf	2				44611	0.465602	-2℃	10
DL44	74949	Wolf	7				44613	0.935648	-24℃	13
DL44	74962	Wolf	2				44614	0.404722	-15℃	9
DL44	75231	Wolf	2				44617	0.909653	-18℃	4
DL44	75237	Wolf	1				44618	0.0418056	-21℃	3
DL44	75321	Wolf	1				44622	16:00:30	15℃	4
DL44	75495	Wolf	2				44625	20:02:24	-10℃	6
DL44	75516	Wolf	1				44630	0.0568519	-11℃	2
DL44	75525	Wolf	1				44630	0.864097	-3℃	5
DL44	75807	Wolf	1				44635	0.166944	-6℃	3
DL44	75810	Wolf	1				44635	0.315856	-8℃	3
DL44	75885	Wolf	1				44636	0.943588	-3℃	3
DL44	75900	Wolf	2				44638	0.785417	7℃	5
DL44	75906	Wolf	1				44638	0.893727	-3℃	3
DL44	75912	Wolf	1				44640	0.214005	-7℃	2
DL44	75918	Wolf	1				44640	0.968449	-3℃	3
DL44	75924	Wolf	1				44642	0.000648148	-3℃	3
DL45	76377	Wolf	1				44402	0.0198611	10℃	2
DL45	76386	Wolf	1				44404	0.070625	0℃	3
DL45	76398	Wolf	1				44405	0.183241	-1℃	2
DL45	76425	Wolf	1				44406	0.812037	22℃	2
DL45	76428	Wolf	2				44406	0.872106	9℃	9
DL45	76467	Wolf	1				44408	0.84419	14℃	1
DL45	76488	Wolf	1				44411	0.841042	11℃	3
DL45	76518	Wolf	2				44415	0.599491	22℃	6
DL45	76608	Wolf	1				44422	0.494676	26℃	2
DL45	76611	Wolf	1				44424	0.81831	17℃	3
DL45	76623	Wolf	1				44427	0.00550926	8℃	2
DL45	76635	Wolf	1				44428	0.997569	8℃	1
DL45	76951	Wolf	1				44431	0.402523	17℃	5
DL46	78081	Wolf	1				44411	0.829306	14℃	3
DL46	78303	Wolf	1				44421	0.384815	16℃	2
DL48	79250	Wolf	1				44449	0.286319	-6℃	2
DL48	79259	Wolf	4				44451	0.380093	13℃	4
DL48	79498	Wolf	1				44467	0.529907	23℃	2
DL48	79597	Wolf	1				44468	0.913773	-2℃	1
DL48	79741	Wolf	4				44477	0.511829	17℃	5
DL54	82769	Wolf	1				44463	0.697106	18.2℃	3
DL54	82772	Wolf	1				44463	0.745185	14.6℃	3
DL55	84314	Wolf	2				44476	0.0946065	-1.3℃	6
XJ04	16	Wolf	1				44454	0.605162	9.4℃	3
XJ05	58	Wolf	1				44458	0.589653	13.6℃	6
XJ05	655	Wolf	1				44472	0.570463	4.8℃	6
XJ08	493	Wolf	6				44475	0.648079	35.4℃	3
XJ13	1514	Wolf	1				2021/10/24	0.65544	27.1℃	3
XJ26	17	Wolf	5	2adult、3young			2021/10/27	0.51537	-0.9℃	3
XJ26	386	Wolf	1				44507	0.522731	-13.5℃	3
XJ26	392	Wolf	1				44508	0.453588	-11.1℃	6
XJ26	884	Wolf	1				44508	0.611921	-2.4℃	6
XJ26	1311	Wolf	5				2021/11/14	0.581944	-6.2℃	3
XJ26	1314	Wolf	2				2021/11/14	0.603796	-5.4℃	12
XJ26	1326	Wolf	1				2021/12/11	0.731366	-10.9℃	3
XJ28	781	Wolf	1				44570	0.710255	-6.9℃	6
XJ30	1179	Wolf	1				44572	0.599444	-6.9℃	12
XJ31	691	Wolf	1				44575	0.69537	-4.5℃	3
XJ32	1000	Wolf	2				44576	0.612477	-5.5℃	3
XJ32	1441	Wolf	1				44579	0.575394	-12.6℃	3
XJ36	1046	Wolf	1				44629	0.54419	5.0℃	3
XJ36	1751	Wolf	1				44469	0.329051	-2.2℃	3
XJ37	91	Wolf	1				44470	0.836019	9.8℃	3
XJ37	208	Wolf	2				2021/10/18	0.25037	-4.5℃	3
XJ37	919	Wolf	1				2021/10/23	0.82287	0.0℃
XJ37	1203	Wolf	1				2021/10/25	0.244468	-4.4℃	3
DL38	34	Wolf	2				2021/10/26	0.136551	-5.9℃	3
DL38	40	Wolf	3				2021/10/26	0.803356	-3.8℃	9
XJ43	94	Wolf	1				2021/10/29	0.146412	-10.2℃	3
XJ43	382	Wolf	1				2021/10/30	0.166551	-8.5℃	3
XJ43	1384	Wolf	5				2021/10/30	0.794745	-3.8℃	3
XJ48	64	Wolf	1				44502	0.330833	-13.1℃	3
XJ48	1123	Wolf	2				44504	0.926296	-8.7℃	6
XJ48	1159	Wolf	1				44507	0.0101852	-18.8℃	9
XJ48	1312	Wolf	2				44507	0.79463	-10.7℃	6
XJ48	1379	Wolf	6				2021/11/12	0.0807176	-13.7℃	3
XJ48	1690	Wolf	1				2021/11/14	0.260741	-17.1℃	3
XJ48	2109	Wolf	3				2021/11/19	0.984236	-8.2℃	3
XJ48	2436	Wolf	8				2021/11/21	0.246968	-19.4℃	3
XJ48	2442	Wolf	6				2021/11/22	0.808681	-12.5℃	2
XJ49	124	Wolf	1				2021/11/23	0.866065	-17.0℃	3
XJ49	723	Wolf	pack				2021/11/27	0.472199	-12.6℃	3
XJ49	835	Wolf	1				2021/11/27	0.850556	-11.4℃	3
XJ49	849	Wolf	2				2021/11/29	0.484352	-17.6℃	3
XJ49	931	Wolf	1				44531	0.275556	-19.7℃	15
XJ49	943	Wolf	1				44534	0.863102	-11.1℃	3
XJ49	976	Wolf	1				44535	0.0795833	-12.3℃	3
XJ49	991	Wolf	1				44536	0.195046	-13.5℃	3
XJ49	1170	Wolf	1				44538	0.834931	-10.2℃	3
XJ49	1190	Wolf	4				2021/12/10	0.29912	-17.2℃	12
XJ49	1233	Wolf	5				2021/12/11	0.0410185	-17.1℃	3
XJ49	1286	Wolf	4				2021/12/13	0.317755	-23.8℃	2
XJ49	1357	Wolf	5				2021/12/15	0.757824	-9.2℃	3
XJ49	1393	Wolf	1				2021/12/16	0.294931	-21.8℃	2
XJ49	1469	Wolf	3				2021/12/16	0.753796	-13.9℃	3
XJ49	1508	Wolf	5				2021/12/16	0.800509	-16.7℃	3
XJ49	1542	Wolf	1				2021/12/18	0.0450694	-18.5℃	3
XJ49	1581	Wolf	1				2021/12/18	0.12125	-18.4℃	3
XJ49	1639	Wolf	8				2021/12/19	0.143727	-17.7℃	3
XJ49	1671	Wolf	1				2021/12/23	0.266204	-20.9℃	2
XJ49	1687	Wolf	8				44576	0.805556	-12.6℃	3
XJ49	2266	Wolf	2				44577	0.63	-13.0℃	3
XJ49	2361	Wolf	1				44578	0.851088	-15.6℃	3
XJ49	2446	Wolf	1				44579	0.315648	-22.5℃	2
XJ51	603	Wolf	2				44579	0.791088	-15.5℃	9
XJ51	771	Wolf	4				44580	0.767639	-5.8℃	12
XJ52	115	Wolf	2				44581	0.760463	-9.6℃	6
XJ52	658	Wolf	6				44582	0.753704	-5.3℃	12
XJ53	1549	Wolf	2				44584	0.768241	-9.2℃	6
XJ54	185	Wolf	4				44585	0.336875	-23.2℃	2
XJ54	275	Wolf	1				44586	0.77787	-11.8℃	3
XJ54	512	Wolf	1				44587	0.813148	-12.4℃	3
XJ57	19	Wolf	1				44589	0.747222	-11.7℃	6
XJ57	58	Wolf	3				44596	0.754282	-3.5℃	6
XJ57	118	Wolf	5				44596	0.805278	-7.3℃	3
XJ57	193	Wolf	4				44627	0.826042	3.1℃	3
XJ57	340	Wolf	3				44631	0.212593	-6.8℃	3
XJ57	655	Wolf	1				44468	0.611481	37.3℃	3
XJ57	661	Wolf	1				44503	0.896898	-9.1℃	10
XJ57	675	Wolf	3				2021/11/10	0.484421	-7.5℃	6
XJ58	37	Wolf	1				2021/11/11	0.761574	-8.3℃	4
XJ58	229	Wolf	4				2021/11/21	0.612824	-6.7℃	3
XJ58	322	Wolf	1				2021/11/22	0.691157	-7.7℃	3
XJ59	1818	Wolf	2				2021/11/27	0.751389	-7.1℃	3
XJ59	1860	Wolf	3				2021/11/28	0.61544	-2.5℃	3
XJ59	2195	Wolf	1				2021/12/11	0.611806	-7.2℃	3
XJ60	1251	Wolf	3				2021/12/13	0.745648	-12.3℃	6
XJ60	1338	Wolf	1				2021/12/18	0.689028	-10.1℃	9
XJ60	1353	Wolf	1				2021/12/25	0.587454	-14.1℃	9
XJ65	1300	Wolf	3				44570	0.370718	-19.9℃	6
XJ67	812	Wolf	1				44573	0.458542	-15.7℃	2
XJ69	58	Wolf	3	2adult、1young			44581	0.511551	-11.4℃	12
XJ70	82	Wolf	1				44583	0.81294	-14.3℃	12
XJ70	94	Wolf	2				44585	0.64294	-8.1℃	3
XJ70	214	Wolf	7				44590	0.818472	-14.1℃	3
XJ70	217	Wolf	1				44599	0.48787	-8.5℃	3
XJ70	223	Wolf	3				44603	0.756157	-10.5℃	3
XJ71	388	Wolf	1				44607	0.453634	-14.0℃	3
XJ71	886	Wolf	2				44635	0.375185	-1.1℃	12
XJ72	184	Wolf	1				44636	0.444167	-1.9℃	1
XJ73	468	Wolf	7				44636	0.598519	20.3℃	3
XJ74	134	Wolf	1				44478	0.863866	1.2℃	1
XJ74	215	Wolf	3				2021/11/12	0.214977	-14.8℃	6
XJ74	329	Wolf	1				2021/11/24	0.71412	-7.9℃	3
XJ76	277	Wolf	1				44581	0.956875	-16.8℃	1
XJ76	322	Wolf	2				44613	0.791111	-12.1℃	3
XJ76	532	Wolf	1				2021/10/20	0.880671	-2.1℃	1
XJ76	595	Wolf	1				2021/12/11	0.822153	-15.6℃	6
XJ76	2246	Wolf	1				2021/12/22	0.759005	-13.7℃	3
XJ76	2312	Wolf	2				44593	0.351875	-21.3℃	3
XJ77	84	Wolf	1				44608	0.120833	-13.9℃	1
XJ77	356	Wolf	2				44625	0.964931	-9.0℃	1
XJ77	449	Wolf	2				44462	0.636551	24.2℃	3
XJ77	697	Wolf	1				44539	0.692037	-6.3℃	105
XJ77	718	Wolf	1				2021/12/21	0.634074	-14.6℃	30
XJ77	766	Wolf	3				44565	0.401111	-21.0℃	3
XJ77	825	Wolf	2				44598	0.689491	1.6℃	21
XJ77	883	Wolf	1				44599	0.600069	2.5℃	3
XJ77	897	Wolf	1				44600	0.430463	-11.7℃	9
XJ77	903	Wolf	2				44600	0.497407	-7.2℃	6
XJ77	999	Wolf	5				44602	0.51919	-1.0℃	3
XJ77	1005	Wolf	3				44610	0.686782	-2.9℃	24
XJ77	1020	Wolf	2				44611	0.597662	8.0℃	12
XJ77	1079	Wolf	5				2021/10/29	0.815185	-3.9℃	3
XJ77	1133	Wolf	3				44504	0.105162	-10.7℃	3
XJ77	1622	Wolf	2				44445	0.388912	4.7℃	3
XJ78	6	Wolf	1				44445	0.538958	14.3℃	3
XJ78	189	Wolf	1				44445	0.712199	11.8℃	3
XJ78	246	Wolf	1				44448	0.747292	20.3℃	3
XJ78	258	Wolf	1				44458	0.391088	1.7℃	3
XJ78	267	Wolf	1				44462	0.7475	15.7℃	3
XJ78	483	Wolf	1				2021/10/17	0.392569	-2.2℃	3
XJ78	489	Wolf	1				44507	0.477824	-14.6℃	3
XJ78	504	Wolf	1				44508	0.575972	-2.7℃	3
XJ78	513	Wolf	2				2021/11/14	0.585394	-6.2℃	3
XJ78	549	Wolf	1				44533	0.41338	-13.6℃	3
XJ78	613	Wolf	1				44446	0.240949	-1.8℃	3
XJ78	670	Wolf	2				44474	0.0473611	-0.7℃	3
XJ78	769	Wolf	1				44475	0.931181	0.7℃	3
XJ78	784	Wolf	1				2021/10/10	0.0138194	-3.5℃	1
XJ78	838	Wolf	2				2021/10/26	0.0645602	-6.2℃	3
XJ78	865	Wolf	1				44503	0.839005	-8.2℃	3
XJ78	900	Wolf	1				44505	0.279097	-8.7℃	3
XJ78	987	Wolf	2				2021/11/26	0.181806	-16.4℃	2
XJ78	1018	Wolf	1				2021/11/27	0.91706	-11.9℃	2
XJ78	1021	Wolf	1				44531	0.215556	-16.5℃	3
XJ78	1033	Wolf	1				44532	0.902407	-7.5℃	3
XJ78	1049	Wolf	1				44536	0.256829	-11.8℃	3
XJ78	1064	Wolf	1				44537	0.981227	-11.7℃	2
XJ78	1112	Wolf	1				2021/10/20	0.202847	-2.5℃	3
XJ78	1133	Wolf	1				44447	0.36	1.1℃	15
XJ78	1145	Wolf	1				44447	0.593588	17.1℃	3
XJ78	1228	Wolf	1				44455	0.307477	-3.3℃	3
XJ78	1336	Wolf	1				44461	0.58588	17.2℃	3
XJ78	1342	Wolf	1				44461	0.581111	18.3℃	18
XJ78	1413	Wolf	1				44462	0.635625	16.5℃	15
XJ78	1416	Wolf	1				44474	0.780787	0.5℃	3
XJ78	1437	Wolf	1				44476	0.560046	11.3℃	14
XJ78	1446	Wolf	1				44476	0.559144	11.3℃	6
XJ78	1482	Wolf	5				44477	0.764444	7.1℃	3
XJ78	1494	Wolf	1				44477	0.766782	7.1℃	3
XJ78	1539	Wolf	2				2021/10/21	0.714884	2.9℃	21
XJ78	1823	Wolf	1				2021/10/22	0.540972	1.2℃	24
XJ80	18	Wolf	1				2021/10/24	0.672338	8.0℃	9
XJ81	91	Wolf	1				2021/10/26	0.423866	-5.1℃	14
XJ81	109	Wolf	1				2021/10/26	0.479051	-3.5℃	6
XJ81	118	Wolf	1				2021/10/26	0.668472	2.7℃	12
XJ81	145	Wolf	2				2021/10/29	0.551412	0.0℃	12
XJ81	271	Wolf	1				44501	0.743009	-4.4℃	6
XJ81	1018	Wolf	1				44539	0.671389	-3.9℃	4
XJ81	1021	Wolf	1				2021/10/10	0.0708565	-4.8℃	2
XJ81	1024	Wolf	1				44615	0.399051	-18.1℃	6
XJ81	1048	Wolf	1				44616	0.362176	-22.7℃	1
XJ81	1857	Wolf	1				44475	0.593218		6
XJ83	213	Wolf	1				44585	0.482477	-1.4℃	3
XJ86	75	Wolf	3				44611	0.515278	-0.8℃	6
XJ86	108	Wolf	5				2021/10/11	0.734861		3
XJ86	120	Wolf	1				2021/10/11	0.735741		6
XJ86	141	Wolf	1				2021/11/25	0.550093		3
XJ86	200	Wolf	2				2021/10/24	0.717986	9.1℃	3
XJ86	209	Wolf	2				44506	0.585995	-6.3℃	9
XJ86	245	Wolf	4				44509	0.414722	-5.0℃	12
XJ86	248	Wolf	2				2021/11/23	0.574907	10.5℃	6
XJ86	353	Wolf	1				2021/12/12	0.489097	0.3℃	6
XJ86	401	Wolf	5				2021/12/22	0.421111	-13.4℃	24
XJ86	413	Wolf	1				2021/12/22	0.457361	-1.0℃	42
XJ86	422	Wolf	4				2021/12/28	0.536204	4.7℃	33
XJ86	425	Wolf	1				44563	0.538889	-0.5℃	3
XJ86	700	Wolf					44576	0.554884	8.8℃	21
XJ86	750	Wolf	2				44578	0.643218	15.8℃	6
XJ7201	534	Wolf	1				44578	0.680532	20.5℃	6
XJ7201	549	Wolf	1				44579	0.557708	6.8℃	12
XJ7201	582	Wolf	3				44580	0.675231	10.5℃	3
XJ7201	732	Wolf	1				44592	0.476944	-4.0℃	33
XJ7201	750	Wolf	1				44596	0.582106	3.7℃	3
DL26	40530	Wolf、horse	1、1				44601	0.464954	14℃	3
